# Supplementary material for: Liposomal IR-780 as a Highly Stable Nanotheranostic Agent for Improved Photothermal/Photodynamic Therapy of Brain Tumors by Convection-Enhanced Delivery
Source: Cancers (Basel). 2021 Jul 22;13(15):3690. doi: 10.3390/cancers13153690 (PMC8345063; doi:10.3390/cancers13153690)
Supplement: Supplementary file 1 [file cancers-13-03690-s001.zip]

Archive with 1 entries (1 files):
- cancers-1249585-supplementary.pdf
